# Supplementary material for: Acridino-Diaza-20-Crown-6 Ethers: New Macrocyclic Hosts for Optochemical Metal Ion Sensing
Source: Molecules. 2021 Jul 1;26(13):4043. doi: 10.3390/molecules26134043 (PMC8272042; doi:10.3390/molecules26134043)
Supplement: Supplementary file 1 [file molecules-26-04043-s001.zip]

Archive with 1 entries (1 files):
- molecules-1253098-supplementary.pdf
